# Supplementary material for: Saphenous vein graft pseudoaneurysm: living with a ticking bomb
Source: Eur Heart J Case Rep. 2026 Jul 17;10(7):ytag534. doi: 10.1093/ehjcr/ytag534 (PMC13398988; doi:10.1093/ehjcr/ytag534)
Supplement: ytag534_Supplementary_Data [file ytag534_supplementary_data.zip]

Archive with 2 entries (2 files):
- VIdeo 1.mp4
- Video 2.mp4
